# Supplementary material for: Cyanobacterial Cultures, Cell Extracts, and Individual Toxins Decrease Photosynthesis in the Terrestrial Plants Lactuca sativa and Zea mays
Source: Plants (Basel). 2024 Nov 13;13(22):3190. doi: 10.3390/plants13223190 (PMC11597909; doi:10.3390/plants13223190)
Supplement: Supplementary file 1 [file plants-13-03190-s001.zip]

Archive with 1 entries (1 files):
- plants-3174454-supplementary.pdf
